# Supplementary material for: Characterizing Wheat Rhizosphere Bacterial Microbiome Dynamics Under Salinity Stress: Insights from 16S rRNA Metagenomics for Enhancing Stress Tolerance
Source: Plants (Basel). 2025 Mar 26;14(7):1033. doi: 10.3390/plants14071033 (PMC11990312; doi:10.3390/plants14071033)
Supplement: Supplementary file 1 [file plants-14-01033-s001.zip]

Archive with 1 entries (1 files):
- plants-3490451-supplementary.pdf
